# Supplementary material for: Baseline Correction of the Human 1H MRS(I) Spectrum Using T2* Selective Differential Operators in the Frequency Domain
Source: Metabolites. 2022 Dec 14;12(12):1257. doi: 10.3390/metabo12121257 (PMC9787948; doi:10.3390/metabo12121257)
Supplement: Supplementary file 1 [file metabolites-12-01257-s001.zip]

Archive with 1 entries (1 files):
- metabolites-2049806-supplementary.pdf
